# Supplementary material for: Poria cocos Attenuates LPS/D-Galactosamine-Induced Acute Liver Failure in Rats: An Integrative Exploratory Study Combining Network Pharmacology and In Vivo Validation
Source: Int J Mol Sci. 2026 Jan 30;27(3):1403. doi: 10.3390/ijms27031403 (PMC12897855; doi:10.3390/ijms27031403)
Supplement: Supplementary file 1 [file ijms-27-01403-s001.zip]

Archive with 1 entries (1 files):
- ijms-4099609-supplementary.pdf
